# Supplementary material for: Risk Factors for Postoperative Pulmonary Complications in Patients Undergoing Thoracotomy for Indications Other than Primary Lung Cancer Resection: A Multicenter Retrospective Cohort Study from the German Thorax Registry
Source: J Clin Med. 2025 Feb 26;14(5):1565. doi: 10.3390/jcm14051565 (PMC11901112; doi:10.3390/jcm14051565)
Supplement: Supplementary file 1 [file jcm-14-01565-s001.zip]

Archive with 1 entries (1 files):
- jcm-3470321-supplementary.pdf
